# Supplementary material for: Renal Biomarkers and Prognosis in HFpEF and HFrEF: The Role of Albuminuria and eGFR—A Systematic Review
Source: Medicina (Kaunas). 2025 Jul 30;61(8):1386. doi: 10.3390/medicina61081386 (PMC12387696; doi:10.3390/medicina61081386)
Supplement: Supplementary file 1 [file medicina-61-01386-s001.zip]

Archive with 3 entries (3 files):
- Supplementary_Rationale,Objectives,Search strategy.pdf
- Supplementary_Table_5 - NOS.pdf
- Supplementary_Table_6 - GRADE.pdf
